# Supplementary material for: Gender gap in life expectancy in India and role of age groups: A comparison between before and after male – female life expectancy at birth crossover
Source: PLoS One. 2021 Dec 2;16(12):e0260657. doi: 10.1371/journal.pone.0260657 (PMC8638908; doi:10.1371/journal.pone.0260657)
Supplement: S1 Fig — A. Sex Ratio of mortality, South India, 2014–18. B. Sex Ratio of mortality, North India, 2014–18. C. Sex Ratio of mortality, East India, 2014–18. D. Sex Ratio of mortality, West India, 2014–18. E. Sex Ratio of mortality, India, 1970–75, 1981–85 and 2014–18. Source: SRS and author’s calculation. (ZIP) [file pone.0260657.s001.zip]

Archive with 5 entries (5 files):
- S1E_Fig.tif
- S1A_Fig.tif
- S1B_Fig.tif
- S1C_Fig.tif
- S1D_Fig.tif
