# Supplementary material for: Gender gap in life expectancy in India and role of age groups: A comparison between before and after male – female life expectancy at birth crossover
Source: PLoS One. 2021 Dec 2;16(12):e0260657. doi: 10.1371/journal.pone.0260657 (PMC8638908; doi:10.1371/journal.pone.0260657)
Supplement: S2 Fig — A. Contribution of age groups to the -1.69 years of gender gap in life expectancy at birth between female (48.80) and male (50.49), India, 1970–75. B. Contribution of age groups to the 0.06 years of gender gap in life expectancy at birth between female (55.33) and male (55.26), India, 1981–85. C. Contribution of age group to the 2.49 years of gender gap in life expectancy at birth between female (70.7) and male (68.2), India, 2014–18. Source: SRS and author’s calculation. (ZIP) [file pone.0260657.s002.zip]

Archive with 3 entries (3 files):
- S2A_Fig.tif
- S2B_Fig.tif
- S2C_Fig.tif
