# Supplementary material for: Gender gap in life expectancy in India and role of age groups: A comparison between before and after male – female life expectancy at birth crossover
Source: PLoS One. 2021 Dec 2;16(12):e0260657. doi: 10.1371/journal.pone.0260657 (PMC8638908; doi:10.1371/journal.pone.0260657)
Supplement: S3 Fig — A. Contribution of age groups to gender gap in life expectancy at birth, South India, 2014–18. B. Contribution of age groups to gender gap in life expectancy at birth, North India, 2014–18. C. Contribution of age groups to gender gap in life expectancy at Birth, East India, 2014–18. D. Contribution of age groups to gender gap in life expectancy at Birth, West India, 2014–18. Source: SRS and author’s calculation. (ZIP) [file pone.0260657.s003.zip]

Archive with 4 entries (4 files):
- S3D_Fig.tif
- S3A_Fig.tif
- S3B_Fig.tif
- S3C_Fig.tif
