# Supplementary material for: Gender gap in life expectancy in India and role of age groups: A comparison between before and after male – female life expectancy at birth crossover
Source: PLoS One. 2021 Dec 2;16(12):e0260657. doi: 10.1371/journal.pone.0260657 (PMC8638908; doi:10.1371/journal.pone.0260657)
Supplement: S4 Fig — A. Contribution of age groups to gender gap in 1970–75, 1981–85 and 2014–18, Assam. B. Contribution of age groups to gender gap in 1981–85 and 2014–18, Bihar. C. Contribution of age groups to gender gap in 1970–75, 1981–85 and 2014–18, Madhya Pradesh. D. Contribution of age groups to gender gap in 1970–75, 1981–85 and 2014–18, Odisha. E. Contribution of age groups to gender gap in 1970–75, 1981–85 and 2014–18, Rajasthan. F. Contribution of age groups to gender gap in 1970–75, 1981–85 and 2014–18, Uttar Pradesh. Source: SRS and author’s calculation. (ZIP) [file pone.0260657.s004.zip]

Archive with 6 entries (6 files):
- S4A_Fig.tif
- S4B_Fig.tif
- S4C_Fig.tif
- S4D_Fig.tif
- S4E_Fig.tif
- S4F_Fig.tif
